# Supplementary material for: Raccoons Reveal Hidden Diversity in Trabecular Bone Development
Source: Integr Org Biol. 2024 Oct 21;6(1):obae038. doi: 10.1093/iob/obae038 (PMC11495488; doi:10.1093/iob/obae038)
Supplement: obae038_Supplemental_Files [file obae038_supplemental_files.zip]

Archive with 3 entries (3 files):
- Tristan Reinecke Jorunal Integrative Organismal Biology Supplementary 2.xlsx
- Tristan Reinekce Journal Integrative Organismal Biology Supplementary 3.docx
- Tristan_Reinecke_Jorunal_Integrative_Organismal_Biology_Supplementary_1.xlsx
