# Supplementary material for: Raccoons Reveal Hidden Diversity in Trabecular Bone Development
Source: Integr Org Biol. 2024 Oct 21;6(1):obae038. doi: 10.1093/iob/obae038 (PMC11495488; doi:10.1093/iob/obae038)
Supplement: obae038_Supplemental_Files [file obae038_supplemental_files.zip › Tristan Reinecke Jorunal Integrative Organismal Biology Supplementary 2.xlsx]

## Sheet: Dunn Humerus DA
labels for each pairwise comparison	Z test statistic values	unadjusted p-values	adjusted p-values
2 Months - 4-12 Months	-3.37648	0.000734204	0.00513943
2 Months - 14-24 Months	-3.90511	9.41844e-05	0.000847659
2 Months - 26-38 Months	-3.56269	0.000367068	0.00293655
2 Months - 46+ Months	-5.08878	3.60369e-07	3.60369e-06
4-12 Months - 14-24 Months	-0.593506	0.552842	1
4-12 Months - 26-38 Months	-0.593522	0.552832	1
4-12 Months - 46+ Months	-1.43149	0.152288	0.913731
14-24 Months - 26-38 Months	-0.0560923	0.955268	0.955268
14-24 Months - 46+ Months	-0.7667	0.44326	1
26-38 Months - 46+ Months	-0.626043	0.531287	1

## Sheet: Dunn Humerus BVTV
labels for each pairwise comparison	Z test statistic values	unadjusted p-values	adjusted p-values
2 Months - 4-12 Months	-4.47604	7.6039e-06	7.6039e-05
2 Months - 14-24 Months	-2.67456	0.00748279	0.0523795
2 Months - 26-38 Months	-1.03589	0.300254	0.600509
2 Months - 46+ Months	-1.13351	0.256999	0.770998
4-12 Months - 14-24 Months	1.62208	0.104787	0.523933
4-12 Months - 26-38 Months	2.78821	0.00529997	0.0423998
4-12 Months - 46+ Months	3.46758	0.000525172	0.00472655
14-24 Months - 26-38 Months	1.29736	0.194507	0.778028
14-24 Months - 46+ Months	1.66262	0.0963886	0.578331
26-38 Months - 46+ Months	0.105946	0.915625	0.915625

## Sheet: Dunn Humerus TbTh
labels for each pairwise comparison	Z test statistic values	unadjusted p-values	adjusted p-values
2 Months - 4-12 Months	-4.2491	2.14633e-05	0.000214633
2 Months - 14-24 Months	-3.99414	6.49287e-05	0.000584358
2 Months - 26-38 Months	-3.16326	0.00156011	0.0109208
2 Months - 46+ Months	-3.8965	9.75916e-05	0.000780733
4-12 Months - 14-24 Months	0.138961	0.889481	1
4-12 Months - 26-38 Months	0.533164	0.59392	1
4-12 Months - 46+ Months	0.595534	0.551486	1
14-24 Months - 26-38 Months	0.533164	0.59392	1
14-24 Months - 46+ Months	0.432884	0.665099	1
26-38 Months - 46+ Months	-0.0385257	0.969268	0.969269

## Sheet: Dunn Humerus TbSp
labels for each pairwise comparison	Z test statistic values	unadjusted p-values	adjusted p-values
2 Months - 4-12 Months	-0.092696	0.926145	0.926145
2 Months - 14-24 Months	-1.93714	0.052728	0.26364
2 Months - 26-38 Months	-3.00671	0.00264092	0.0211274
2 Months - 46+ Months	-4.95611	7.19187e-07	7.19187e-06
4-12 Months - 14-24 Months	-1.77792	0.0754167	0.301667
4-12 Months - 26-38 Months	-2.83683	0.00455632	0.0318942
4-12 Months - 46+ Months	-4.64356	3.42463e-06	3.08217e-05
14-24 Months - 26-38 Months	-1.20689	0.227475	0.682424
14-24 Months - 46+ Months	-2.64253	0.00822888	0.0493733
26-38 Months - 46+ Months	-1.07872	0.280713	0.561425

## Sheet: Dunn Humerus TbN
labels for each pairwise comparison	Z test statistic values	unadjusted p-values	adjusted p-values
2 Months - 4-12 Months	-2.03612	0.0417388	0.250433
2 Months - 14-24 Months	-0.326472	0.744067	0.744067
2 Months - 26-38 Months	1.31242	0.189379	0.568138
2 Months - 46+ Months	2.43086	0.0150629	0.105441
4-12 Months - 14-24 Months	1.59481	0.110756	0.553779
4-12 Months - 26-38 Months	2.99779	0.00271945	0.0244751
4-12 Months - 46+ Months	4.39408	1.11245e-05	0.000111245
14-24 Months - 26-38 Months	1.52716	0.126721	0.506886
14-24 Months - 46+ Months	2.593	0.00951434	0.0761148
26-38 Months - 46+ Months	0.693463	0.488019	0.976038

## Sheet: Dunn Humerus Plunge
labels for each pairwise comparison	Z test statistic values	unadjusted p-values	adjusted p-values
2 Months - 4-12 Months	-5.27621	1.31881e-07	1.31881e-06
2 Months - 14-24 Months	-3.96789	7.25123e-05	0.000652611
2 Months - 26-38 Months	-3.62853	0.000285035	0.00228028
2 Months - 46+ Months	-3.36314	0.000770619	0.00539433
4-12 Months - 14-24 Months	1.12727	0.259627	1
4-12 Months - 26-38 Months	0.952318	0.340936	1
4-12 Months - 46+ Months	2.14976	0.0315744	0.189446
14-24 Months - 26-38 Months	-0.0651395	0.948063	0.948063
14-24 Months - 46+ Months	0.90238	0.366855	1
26-38 Months - 46+ Months	0.87646	0.38078	0.76156

## Sheet: Dunn Femur DA
labels for each pairwise comparison	Z test statistic values	unadjusted p-values	adjusted p-values
2 Months - 4-12 Months	-2.60081	0.00930027	0.0651019
2 Months - 14-24 Months	-4.60257	4.17314e-06	3.75582e-05
2 Months - 26-38 Months	-3.69584	0.000219163	0.0017533
2 Months - 46+ Months	-5.11193	3.18877e-07	3.18877e-06
4-12 Months - 14-24 Months	-1.99221	0.0463483	0.231741
4-12 Months - 26-38 Months	-1.37986	0.167631	0.670525
4-12 Months - 46+ Months	-2.24231	0.0249416	0.149649
14-24 Months - 26-38 Months	0.41255	0.679936	1
14-24 Months - 46+ Months	-0.0796851	0.936488	0.936488
26-38 Months - 46+ Months	-0.510466	0.609725	1

## Sheet: Dunn Femur BVTV
labels for each pairwise comparison	Z test statistic values	unadjusted p-values	adjusted p-values
2 Months - 4-12 Months	-3.7707	0.000162789	0.00162789
2 Months - 14-24 Months	-3.18824	0.00143143	0.0128829
2 Months - 26-38 Months	-1.36363	0.172685	0.518055
2 Months - 46+ Months	-1.41667	0.15658	0.626321
4-12 Months - 14-24 Months	0.466234	0.641048	1
4-12 Months - 26-38 Months	1.87278	0.0610987	0.366592
4-12 Months - 46+ Months	2.47972	0.0131487	0.10519
14-24 Months - 26-38 Months	1.42402	0.15444	0.772201
14-24 Months - 46+ Months	1.92106	0.0547244	0.383071
26-38 Months - 46+ Months	0.20226	0.839714	0.839714

## Sheet: Dunn Femur TbTh
labels for each pairwise comparison	Z test statistic values	unadjusted p-values	adjusted p-values
2 Months - 4-12 Months	-3.09519	0.00196685	0.0137679
2 Months - 14-24 Months	-4.72928	2.25323e-06	2.25323e-05
2 Months - 26-38 Months	-3.94457	7.99439e-05	0.000639551
2 Months - 46+ Months	-4.54651	5.45418e-06	4.90876e-05
4-12 Months - 14-24 Months	-1.65065	0.0988102	0.592861
4-12 Months - 26-38 Months	-1.20213	0.229312	1
4-12 Months - 46+ Months	-1.19912	0.230483	0.921932
14-24 Months - 26-38 Months	0.284081	0.776349	1
14-24 Months - 46+ Months	-1.19912	0.230483	1
26-38 Months - 46+ Months	0.211891	0.832192	0.832192

## Sheet: Dunn Femur TbSp
labels for each pairwise comparison	Z test statistic values	unadjusted p-values	adjusted p-values
2 Months - 4-12 Months	-1.05375	0.291997	0.583994
2 Months - 14-24 Months	-2.87318	0.00406362	0.0243817
2 Months - 26-38 Months	-4.28401	1.83553e-05	0.000165198
2 Months - 46+ Months	-5.38797	7.12595e-08	7.12596e-07
4-12 Months - 14-24 Months	-1.77792	0.0754167	0.301667
4-12 Months - 26-38 Months	-3.26102	0.00111013	0.0077709
4-12 Months - 46+ Months	-4.07921	4.51896e-05	0.000361516
14-24 Months - 26-38 Months	-1.62306	0.104577	0.313731
14-24 Months - 46+ Months	-2.09335	0.0363179	0.181589
26-38 Months - 46+ Months	-0.144471	0.885128	0.885128

[truncated: 2 more sheets: Dunn Femur TbN, Dunn Femur Plunge]
