# Supplementary material for: Raccoons Reveal Hidden Diversity in Trabecular Bone Development
Source: Integr Org Biol. 2024 Oct 21;6(1):obae038. doi: 10.1093/iob/obae038 (PMC11495488; doi:10.1093/iob/obae038)
Supplement: obae038_Supplemental_Files [file obae038_supplemental_files.zip › Tristan_Reinecke_Jorunal_Integrative_Organismal_Biology_Supplementary_1.xlsx]

## Sheet: Procyon lotor Data
Spec#	Collection	Age	Sex	Voxel Spacing (microns)	Humerus_X_Eigenvector	Humerus_Y_Eigenvector	Humerus_Z_Eigenvector	Humerus_Azimuth	Humerus_Azimuth_Transformed	Humerus_Plunge	Humerus_Anisotropy	Humerus_TV (mm3)	Humerus_BV (mm3)	Humerus_BV/TV	Humerus_Tb.Th (μm)	Humerus_Tb.N	Humerus_TbSp (μm)	Femur_X_Eigenvector	Femur_Y_Eigenvector	Femur_Z_Eigenvector	Femur_Azimuth	Femur_Azimuth_Transform	Femur_Plunge	Femur_Anisotropy	Femur_TV (mm3)	Femur_BV (mm3)	Femur_BV/TV	Femur_TbTh (μm)	Femur_Tb.N	Femur_TbSp (μm)	Femur_C (cm)	Humerus_C (cm)	logBM
178212	FMNH	2	F	24.0375	0.0831972	-0.394564	0.915094	11.9069	78.0931	66.2191	0.207362	87.59	22.49	0.256764	145.122	1.55564	348.338	0.558739	-0.599451	0.573122	42.9868	47.0132	34.9682	0.210151	33.05	13.93	0.421483	175.634	1.93164	260.375	1.958	1.893	0.505742
178213	FMNH	2	F	24.4053	-0.680742	-0.505327	0.530316	306.587	36.5872	32.0268	0.17555	83.39	22.94	0.275093	126.419	1.8072	316.808	-0.111717	-0.256072	-0.96018	156.43	66.4297	73.7767	0.232001	60.25	14.55	0.241494	109.81	1.96641	283.77	2.299	2.029	0.645154
211907	FMNH	2	M	24.7714	-0.974464	-0.186032	0.125743	280.808	10.8081	7.22366	0.111396	24.67	6.01	0.243616	124.116	1.63976	314.471	0.416867	-0.761144	0.49687	28.7089	61.2911	29.7931	0.0771737	15.34	4.95	0.322686	135.991	1.94782	260.278	1.811	1.732	0.406221
211908	FMNH	2	M	26.2214	0.975126	-0.0363698	0.218646	87.864	2.136	12.6295	0.247627	14.77	4.27	0.2891	141.236	1.7114	290.824	-0.272299	-0.944604	-0.18324	163.919	73.9194	10.5585	0.125486	11.75	3.56	0.302979	127.031	2.08844	237.383	1.809	1.703	0.395729
211909	FMNH	2	M	26.5297	-0.982672	-0.184474	-0.0180481	100.632	10.6322	1.03414	0.119774	15.09	2.96	0.196156	107.326	1.55328	304.518	-0.271347	0.943567	0.189873	196.044	73.956	10.9454	0.0711989	9.55	3.54	0.370681	134.711	2.17589	233.238	1.868	1.701	0.41495
211915	FMNH	2	M	26.9464	0.939403	-0.194386	-0.282374	258.309	11.6909	16.4019	0.189381	30.05	7.16	0.23827	132.699	1.4534	340.898	-0.63249	-0.771465	-0.0692657	140.653	50.6532	3.97181	0.162629	8.18	2.75	0.336186	131.378	2.21855	217.63	2.073	1.869	0.533625
239211	FMNH	2	M	27.7204	0.928917	-0.351322	0.116988	69.2831	20.7169	6.7183	0.1859	15.15	3.22	0.212541	125.418	1.44545	343.186	0.0663764	-0.706614	0.704479	5.36638	84.6336	44.7875	0.208362	5.95	1.58	0.265546	125.056	1.69951	286.305	1.699	1.614	0.326089
239215	FMNH	2	M	28.0166	-0.655737	0.0186534	0.754759	268.371	1.6294	49.0043	0.247112	98.67	37.79	0.382994	154.284	1.95827	310.573	0.132327	-0.539324	0.831637	13.7856	76.2144	56.2673	0.254261	75.18	34.45	0.458234	165.145	2.29346	245.928	1.931	1.717	0.441089
239216	FMNH	2	F	28.0166	-0.997435	0.0543842	-0.0465318	86.8791	3.12091	2.66704	0.164791	28.71	9.04	0.314873	149.582	1.58796	349.552	0.286396	-0.709624	0.643748	21.9784	68.0216	40.0719	0.260934	67.22	25.17	0.374442	149.379	1.99874	292.712	2.107	1.953	0.568838
239220	FMNH	2	M	28.5024	-0.963151	-0.0148217	0.268552	270.882	0.8816	15.5781	0.194256	36.41	9.38	0.257622	123.759	1.86651	279.158	-0.231532	0.110537	0.966527	244.48	25.5205	75.1337	0.155357	11.53	4.59	0.398092	143.091	2.32556	209.898	1.804	1.839	0.439451
239225	FMNH	2	F	28.9025	-0.964188	-0.103299	-0.244278	96.1151	6.1151	14.1392	0.207457	26.39	5.76	0.218264	139.393	1.37623	340.592	-0.0638656	-0.318721	0.945695	348.669	78.6691	71.0311	0.120012	14.29	3.2	0.223933	124.909	1.5378	304.919	1.831	1.686	0.397428
239227	FMNH	2	F	29.9063	-0.775768	-0.0357466	-0.630004	92.6383	2.63827	39.0504	0.236009	8.28	3.35	0.404589	127.968	2.6681	184.951	-0.0859617	0.935909	-0.341593	5.2478	84.7522	19.974	0.0866707	8.5	5.25	0.617647	128.274	3.4954	113.757	1.842	1.696	0.404535
239232	FMNH	2	M	35.5238	0.853365	-0.199369	0.481685	76.85	13.15	28.7955	0.186904	24.37	7.38	0.302831	164.035	1.61115	318.546	0.517782	-0.786297	0.337105	33.3652	56.6348	19.7006	0.113547	15.23	4.79	0.314511	131.705	2.03991	242.013	1.624	1.802	0.36613
239217	FMNH	4	F	28.9025	-0.036411	-0.0673365	0.997066	331.599	61.5985	85.6099	0.386529	221.18	86.07	0.38914	151.417	2.06364	306.115	0.161217	0.71864	0.676436	167.356	77.3558	42.5658	0.275779	70.87	33.45	0.471991	176.4	2.06528	253.252	2.132	1.952	0.575875
167061	FMNH	8	M	28.9027	-0.230151	-0.0884094	0.969131	291.014	21.0136	75.7268	0.307699	1056.08	371.84	0.352095	187.508	1.61189	358.05	0.0502571	-0.339454	0.939279	8.42162	81.5784	69.9308	0.331923	215.54	87.67	0.406746	209.705	1.68087	313.253	2.813	2.62	0.916624
211913	FMNH	8	M	34.7031	-0.240301	-0.069597	0.9682	286.152	16.1523	75.512	0.3242	1074.85	418.62	0.389468	197.478	1.61756	371.036	0.153103	-0.771364	0.617704	11.2264	78.7736	38.1487	0.425982	178.92	112.67	0.629723	374.215	1.34444	283.845	3.197	3.054	1.08407
239224	FMNH	8	M	36.4239	-0.164321	-0.209992	0.963796	321.956	51.9564	74.5355	0.348636	223.46	84.56	0.378412	151.185	1.97625	325.328	0.237234	-0.695816	0.677908	18.8265	71.1735	42.6804	0.283934	76.79	35.75	0.465555	169.3	2.03919	266.669	2.044	1.969	0.554937
684941	ISM	8	M	37.3602	-0.179751	-0.0097831	0.983663	273.115	3.1153	79.6291	0.351166	418.93	206.32	0.492493	233.313	1.67744	322.172	-0.176788	-0.267765	0.947126	326.566	56.5658	71.2849	0.409169	215.66	100.96	0.468144	242.439	1.66188	311.339	3.043	2.753	0.99384
685291	ISM	8	F	37.4954	-0.123248	-0.0126898	0.992295	275.878	5.8785	82.8829	0.309476	359.9	164.29	0.456488	194.313	1.88347	295.725	0.131772	-0.830145	0.541752	9.01952	80.9805	32.803	0.382202	99.16	50.72	0.511497	241.163	1.74923	266.023	2.427	2.134	0.707756
685269	ISM	10	M	31.9742	0.151502	0.196489	-0.968731	322.366	52.3661	75.6341	0.329694	358.29	187.22	0.522538	230.072	1.69664	285.997	-0.503548	-0.708393	0.494589	324.594	54.5936	29.6426	0.327318	181.42	79.84	0.440084	199.919	1.80197	290.107	3.292	2.948	1.08196
686346	ISM	10	F	31.9742	0.296759	0.0998544	0.949717	108.597	18.5972	71.7533	0.284865	247.98	133.79	0.539519	201.603	1.80301	315.858	0.109047	-0.919811	0.376904	6.76107	83.2389	22.142	0.240742	146.49	68.8	0.469657	197.009	1.91302	297.38	2.487	2.201	0.740545
686346	ISM	10	F	34.78	0.0265413	-0.0299154	0.9992	41.5798	48.4202	87.708	0.346287	358.15	142.92	0.399051	164.746	1.9178	344.345	0.0816079	-0.849827	0.520705	5.48523	84.5148	31.3795	0.258794	163.23	69.76	0.427372	189.287	1.91049	311.909	2.339	2.252	0.715583
691486	ISM	10	F	34.7801	-0.270834	-0.00225495	0.962623	270.477	0.477	74.2854	0.294785	365.27	149.76	0.409998	170.627	2.02984	280.5	0.101858	0.353028	-0.930052	343.906	73.9057	68.4429	0.293749	186.22	87.98	0.472452	197.606	1.98051	254.326	2.494	2.422	0.797241
690725	ISM	12	F	27.525	-0.126204	-0.00444966	0.991994	272.019	2.0193	82.745	0.476848	355.57	171.49	0.482296	156.326	2.32899	259.975	-0.118497	-0.0591001	0.991194	296.508	26.5076	82.3907	0.428802	145.96	70.55	0.483352	160.023	2.32842	235.471	2.492	2.191	0.739271
685018	ISM	14	M	28.4943	-0.193809	-0.0736587	0.97827	290.81	20.8097	78.0338	0.371122	512.36	209.35	0.408599	183.185	1.87162	303.029	-0.11136	0.63372	-0.765505	9.96651	80.0335	49.9519	0.374227	170	96.35	0.566765	249.464	1.65853	270.122	2.965	2.663	0.958723
685019	ISM	14	M	33.4768	-0.172929	-0.108065	0.978988	302.002	32.0017	78.2338	0.308935	594.68	206.14	0.34664	160.853	1.81135	353.738	-0.0860007	-0.364105	0.927379	346.71	76.7104	68.0299	0.426439	195.08	101.85	0.522093	217.052	1.78966	293.419	2.94	2.954	1.01386
685030	ISM	14	M	35.5272	-0.213374	0.00259059	0.976967	269.304	0.6956	77.6789	0.452524	424.4	195.39	0.460391	173.134	2.11859	270.884	0.0815946	0.320923	-0.943584	345.735	75.7348	70.6624	0.46386	189.53	94.81	0.500237	184.683	2.04261	254.986	2.806	2.691	0.930606
691558	ISM	20	M	35.7117	-0.26354	0.00491233	0.964636	268.932	1.0679	74.7171	0.386991	656.61	216.13	0.32916	184.673	1.51679	400.203	-0.0428163	-0.0426612	0.998172	314.896	44.896	86.5351	0.484574	175.53	102.35	0.583091	385.34	1.23718	337.299	3.307	3.252	1.14149
691693	ISM	20	F	36.0932	-0.254598	0.0869317	0.963132	251.148	18.8523	74.3935	0.377635	269.37	82.7	0.307013	175.861	1.49205	389.792	-0.352691	-0.0675179	0.933301	280.837	10.8374	68.9554	0.440613	214.53	104.28	0.486086	356.552	1.51414	332.515	2.582	2.734	0.890633
691693	ISM	20	F	37.9098	-0.269587	0.035733	0.962313	262.45	7.5504	74.22	0.390624	195.91	96.24	0.491246	192.56	1.58161	361.201	-0.377737	0.0297343	0.925435	265.499	4.5009	67.734	0.438664	161.58	66.72	0.412922	2371.67	1.51181	350.65	2.592	2.376	0.809803
691796	ISM	20	F	37.9098	-0.263646	-0.102825	0.959123	291.306	21.3064	73.5613	0.35892	541.2	184.14	0.340244	166.807	1.71267	362.399	-0.228695	0.020193	0.973289	264.954	5.0459	76.7275	0.461652	243.44	91.85	0.3773	206.39	1.72879	331.134	2.887	3.186	1.04958
615935	ISM	24	M	35.5271	-0.0758426	-0.137183	0.987638	331.064	61.0637	80.9816	0.241656	425.01	99.53	0.234183	157.388	1.39107	404.373	-0.146464	-0.0291052	0.988788	281.239	11.2393	81.4121	0.236014	331.39	118.88	0.358731	209.367	1.5257	351.747	2.979	2.823	0.995075
687556	ISM	24	M	35.8238	-0.473788	-0.0612913	0.878503	277.371	7.3711	61.4623	0.320279	496.45	182.48	0.36757	177.966	1.75254	3396.68	-0.29256	-0.0027822	0.956243	270.545	0.5449	72.9879	0.470428	212.22	96.24	0.453492	243.045	1.63154	321.135	2.822	2.723	0.940985
688607	ISM	24	M	37.354	-0.378711	-0.117996	0.917962	287.306	17.3056	66.6299	0.336659	407.62	166.69	0.408935	199.913	1.63506	353.291	0.0125979	0.862636	0.505668	179.163	89.1633	30.3757	0.314087	215.65	90.71	0.42064	232.099	1.51842	351.608	2.973	2.705	0.969283
691595	ISM	26	F	37.354	-0.125893	-0.0552523	0.990504	293.696	23.6959	82.0977	0.290478	375.43	135.89	0.361958	193.703	1.57097	362.096	0.0804488	0.225687	-0.970872	340.381	70.3808	76.1371	0.451184	118.52	55.62	0.469288	243.599	1.47304	349.259	2.869	2.491	0.900474
684927	ISM	30	F	37.521	-0.226678	0.0587811	0.972194	255.463	14.5375	76.4569	0.409036	462.83	95.57	0.206491	141.146	1.29256	430.375	0.110725	-0.35112	0.929761	17.5026	72.4974	68.3976	0.374387	117.92	41.73	0.353884	194.216	1.57794	353.068	3.064	2.914	1.03075
685079	ISM	32	M	35.5272	-0.174459	0.0134777	0.984572	265.582	4.4176	79.9225	0.221221	738.88	246.08	0.333045	182.797	1.55783	379.11	-0.2226	-0.108016	0.968908	295.885	25.8848	75.675	0.291066	260.39	102.97	0.395445	232.932	1.57548	337.975	3.192	2.692	1.01183
689836	ISM	32	M	37.8909	-0.210219	0.0264994	0.977295	262.815	7.1846	77.7673	0.389158	384.62	85.46	0.222193	153.944	1.28137	456.203	0.199112	-0.126793	-0.97174	237.511	32.4887	76.3462	0.435899	194.99	68.31	0.350326	219.498	1.39844	397.911	3.267	3.409	1.1626
692705	ISM	32	F	38.1507	-0.438629	-0.0814089	0.894973	280.514	10.5144	63.505	0.352387	435.19	183.12	0.420782	209.141	1.64444	341.162	0.114229	-0.193374	-0.974453	210.571	59.429	77.0211	0.365852	84.82	41.86	0.493516	269.438	1.40298	347.467	3.039	2.504	0.940555
692971	ISM	32	M	38.1507	-0.277092	-0.0346878	0.960217	277.135	7.1355	73.7843	0.384804	346.76	99.71	0.287548	166.697	1.52358	373.921	-0.133985	-0.177343	0.974986	322.928	52.9285	77.1578	0.43395	227.21	91.76	0.403855	211.906	1.64006	348.588	3.204	2.796	1.03514
692656	ISM	38	M	35.5271	-0.454208	0.0406359	0.889969	264.888	5.1124	62.8693	0.410947	447.03	164.68	0.36839	173.148	1.68959	359.381	0.0810487	0.314778	-0.945699	345.561	75.5612	71.0318	0.44207	270.92	113.59	0.419275	222.295	1.54218	374.409	3.408	3.171	1.14512
49227	FMNH	46	M	34.2277	-0.2626	0.0538772	0.963399	258.406	11.5944	74.4505	0.395956	441.74	116.63	0.264024	168.995	1.16806	478.692	0.154919	0.0569989	-0.986281	290.2	20.1999	80.4984	0.530444	206.47	65.14	0.315494	224.03	1.28241	449.304	3.161	2.806	1.02855
156865	FMNH	46	F	35.5271	-0.160272	-0.0320445	0.986553	281.307	11.3065	80.5933	0.278263	899.72	257.91	0.286656	170.785	1.46651	421.139	0.0302171	0.471247	0.881483	176.331	86.3311	61.8218	0.384818	206.8	85.56	0.413733	218.883	1.64359	332.056	3.323	2.685	1.03673
685884	ISM	46	F	35.5271	-0.0344988	-0.0478979	0.998256	324.236	54.2364	86.6157	0.303861	391.21	102.92	0.263081	161.222	1.37955	428.501	0.23105	-0.0654467	-0.970738	254.185	15.8152	76.1051	0.344767	na	na	0.466121	287.862	1.33674	368.871	3.242	3.008	1.08387
687455	ISM	46	M	35.8237	-0.26732	0.0357009	0.962946	262.393	7.6069	74.3539	0.410012	400.22	121.85	0.304458	165.142	1.44645	431.157	-0.090003	-0.19223	0.977214	334.911	64.9108	77.7454	0.49104	108.59	41.13	0.378764	214.769	1.48627	381.496	2.959	2.847	0.995898
690047	ISM	46	M	35.8237	-0.278418	-0.0224819	0.960197	274.616	4.6165	73.7802	0.412751	548.9	204.88	0.373256	183.797	1.57291	387.643	-0.168863	-0.120968	0.978188	305.617	35.6166	78.0111	0.504255	353.37	131.2	0.371282	189.094	1.64932	358.622	3.333	3.587	1.20545
691252	ISM	46	M	36.687	-0.234828	-0.0131737	0.971948	273.211	3.2109	76.3968	0.428992	607.43	165.35	0.272212	173.237	1.31663	435.016	-0.181482	-0.0700241	0.980898	291.099	21.0989	78.7832	0.538304	129.22	47.98	0.371305	225.422	1.44086	370.228	3.542	3.022	1.1424
691759	ISM	46	F	37.1241	-0.415527	-0.0899974	0.905118	282.221	12.2207	64.8392	0.35609	616.83	185.59	0.300877	157.615	1.63693	375.905	0.157402	0.273859	-0.948802	330.112	60.1116	71.5866	0.458645	156.74	53.41	0.340755	199.662	1.53135	356.931	3.255	3.049	1.09414
691766	ISM	46	F	37.354	-0.35481	0.0510146	0.933546	261.818	8.1819	68.9945	0.444487	347.52	101.03	0.290717	162.817	1.44905	421.971	-0.211439	-0.0682185	0.975007	287.882	17.8817	77.1632	0.423678	167.13	62.35	0.373063	196.983	1.62	358.993	2.939	2.621	0.944211
692665	ISM	46	M	37.8909	-0.314862	-0.0474968	0.947948	278.578	8.5784	71.4323	0.36452	710.05	305	0.429547	204.134	1.672	357.128	0.158294	0.102443	-0.982063	302.91	32.9097	79.1316	0.400747	213.36	93.11	0.436399	249.076	1.57341	332.948	3.436	3.038	1.12591
692897	ISM	46	M	37.8909	-0.528196	-0.041038	0.84813	274.443	4.4427	58.0089	0.385032	555.31	171.54	0.30891	169.292	1.54138	398.649	0.177552	0.301627	-0.936748	329.517	59.5169	69.5124	0.417796	209.04	92.12	0.440681	222.315	1.55904	356.99	3.337	3.206	1.13857
692968	ISM	46	F	38.1507	-0.324002	-0.137411	0.936024	292.982	22.9821	69.3942	0.544724	639.26	161.81	0.253121	166.903	1.20206	486.24	0.159255	-0.130507	-0.978573	230.666	39.3341	78.1178	0.366598	126.96	55.41	0.436437	204.02	2.41241	328.52	3.293	2.876	1.0683
693346	ISM	46	F	46.937	-0.540221	-0.0478331	0.840163	275.06	5.06	57.1573	0.277543	535.9	196.75	0.367139	180.829	1.59224	391.049	0.0958023	0.328296	-0.939704	343.732	73.7319	70.0019	0.400181	169.02	76.93	0.455153	223.551	1.64307	324.825	3.139	2.946	1.05193
167062	FMNH	122	M	36.4239	-0.35591	-0.0177499	0.934352	272.855	2.8551	69.1237	0.462572	529.11	144.14	0.27242	162.607	1.38441	447.251	0.0637165	0.258528	-0.9639	346.155	76.1549	74.5579	0.393469	123.71	60.04	0.485329	285.305	1.36191	370.476	3.447	3.116	1.14221
685274	ISM	122	M	37.8909	-0.374168	-0.146083	0.915783	291.327	21.3267	66.3172	0.338541	810.52	301.93	0.372514	208.559	1.43276	411.428	-0.0383058	-0.235454	0.97113	350.76	80.7596	76.199	0.425204	278.13	104.14	0.374429	223.519	1.5047	370.003	3.417	3.003	1.11591

## Sheet: Sheet1
11.9069		168.093		78.0931
306.587		126.587		36.5872
280.808		100.808		10.8081
87.864		92.136		2.136
100.632		79.3678		10.6322
258.309		78.3091		11.6909
69.2831		110.717		20.7169
268.371		88.3706		1.6294
86.8791		93.1209		3.12091
270.882		90.8816		0.8816
96.1151		83.8849		6.1151
92.6383		87.3617		2.63827
76.85		103.15		13.15
331.599		151.599		61.5985
291.014		111.014		21.0136
286.152		106.152		16.1523
321.956		141.956		51.9564
273.115		93.1153		3.1153
275.878		95.8785		5.8785
322.366		142.366		52.3661
108.597		71.4028		18.5972
41.5798		138.42		48.4202
270.477		90.477		0.477
272.019		92.0193		2.0193
290.81		110.81		20.8097
302.002		122.002		32.0017
269.304		89.3044		0.6956
268.932		88.9321		1.0679
251.148		71.1477		18.8523
262.45		82.4496		7.5504
291.306		111.306		21.3064
331.064		151.064		61.0637
277.371		97.3711		7.3711
287.306		107.306		17.3056
293.696		113.696		23.6959
255.463		75.4625		14.5375
265.582		85.5824		4.4176
262.815		82.8154		7.1846
280.514		100.514		10.5144
277.135		97.1355		7.1355
264.888		84.8876		5.1124
258.406		78.4056		11.5944
281.307		101.307		11.3065
324.236		144.236		54.2364
262.393		82.3931		7.6069
274.616		94.6165		4.6165
273.211		93.2109		3.2109
282.221		102.221		12.2207
261.818		81.8181		8.1819
278.578		98.5784		8.5784
274.443		94.4427		4.4427
292.982		112.982		22.9821
275.06		95.06		5.06
272.855		92.8551		2.8551
291.327		111.327		21.3267

## Sheet: Procyon lotor Residuals
Spec.	Collection	Age	Sex	Voxel Spacing (microns)	logBM	Age_Group	Humerus Anisotropy Residuals	Humerus BVTV Residuals	Humerus TbTh Residuals	Humerus TbSp Residuals	Humerus TbN Residuals	Femur Anisotropy Residuals	Femur BVTV Residuals	Femur TbTh Residuals	Femur TbSp Residuals	Femur TbN Residuals
239216	FMNH	2	F	24.0375	0.568838	02 Months	-1.28216	-0.497964	-0.285746	0.712697	-1.31815	0.494302	-0.493046	-0.368668	1.0899	-0.43383
239227	FMNH	2	F	24.4053	0.404535	02 Months	0.373867	1.72614	-0.289793	-2.48452	4.10411	-0.772801	3.40039	-0.283942	-3.31577	4.71299
211909	FMNH	2	M	24.7714	0.41495	02 Months	-1.41173	-1.1878	-1.43896	0.187587	-0.824368	-1.05951	0.085011	-0.165674	0.00705915	-0.167364
239232	FMNH	2	M	26.2214	0.36613	02 Months	-0.224603	0.666287	1.93768	0.661437	-0.155395	-0.36416	-0.407305	-0.0599237	-0.155689	-0.056039
211907	FMNH	2	M	26.5297	0.406221	02 Months	-1.50711	-0.47906	-0.503084	0.440243	-0.384302	-0.933222	-0.504198	-0.102726	0.709751	-0.929144
178213	FMNH	2	F	26.9464	0.645154	02 Months	-1.39262	-1.31757	-1.86451	-0.250032	-0.354971	-0.98304	-2.43436	-1.58151	0.291364	-0.00830687
239225	FMNH	2	F	27.7204	0.397428	02 Months	-0.0296	-0.7582	0.361871	1.05977	-1.46646	-0.21009	-1.76917	-0.339862	1.88254	-2.3368
239211	FMNH	2	M	28.0166	0.326089	02 Months	-0.0919983	-0.231833	0.252273	1.35547	-0.495887	1.29803	-0.859266	-0.0748621	0.613485	-0.507514
239220	FMNH	2	M	28.0166	0.439451	02 Months	-0.381508	-0.528854	-0.768462	-0.460744	0.361022	0.193187	0.324424	-0.0521477	-0.587309	0.265681
211915	FMNH	2	M	28.5024	0.533625	02 Months	-0.792739	-1.34911	-0.936936	0.630434	-1.83687	-0.672305	-0.86666	-0.673369	-0.732286	0.132388
239215	FMNH	2	M	28.9025	0.441089	02 Months	0.404446	1.14726	0.787858	0.241865	0.745778	1.81427	1.10168	0.475016	0.404876	0.144575
211908	FMNH	2	M	29.9063	0.395729	02 Months	0.581773	0.223208	0.472002	-0.0618296	0.0133851	-0.117474	-0.713483	-0.282091	0.0185848	-0.315291
178212	FMNH	2	F	35.5238	0.505742	02 Months	-0.42549	-0.95314	-0.130388	0.884889	-1.3046	0.466751	0.340383	0.488974	0.608378	-1.06592
239217	FMNH	4	F	28.9025	0.575875	04-12 Months	1.97361	0.460665	-0.231958	-0.275562	0.752973	0.644972	0.745151	0.251201	-0.0493721	-0.140239
239224	FMNH	8	M	28.9027	0.554937	04-12 Months	1.49127	0.412363	-0.124318	0.216654	0.396716	1.06366	0.730037	0.157538	0.470692	-0.382537
684941	ISM	8	M	34.7031	0.99384	04-12 Months	-0.0637432	1.67764	2.69219	-1.19707	0.37275	0.216734	0.318044	0.316567	-0.547377	0.118628
211913	FMNH	8	M	36.4239	1.08407	04-12 Months	-0.787802	0.725007	0.923119	-0.395883	0.449978	0.272162	2.55926	3.1298	-1.72283	-0.721597
685291	ISM	8	F	37.3602	0.707756	04-12 Months	0.353084	0.958459	1.33424	-0.906243	0.0971627	0.796204	0.93901	1.31152	-0.599916	-0.427147
167061	FMNH	8	M	37.4954	0.916624	04-12 Months	-0.423429	-0.398133	0.445464	-0.168464	-0.245705	-1.00525	-0.542599	-0.182033	-0.188605	-0.0108515
686346	ISM	10	F	31.9742	0.740545	04-12 Months	-0.126157	2.02248	1.58652	-0.561363	-0.154682	-1.84389	0.344158	0.147494	0.0860753	0.326586
686346	ISM	10	F	31.9742	0.715583	04-12 Months	0.865285	0.175067	-0.20841	0.143305	0.266174	-1.32148	-0.167708	0.0541004	0.620177	0.202445
685269	ISM	10	M	34.78	1.08196	04-12 Months	-0.699066	2.47406	2.5668	-2.2751	0.777578	-1.29911	0.120277	-1.01114	-1.54506	0.886508
691486	ISM	10	F	34.7801	0.797241	04-12 Months	-0.184137	0.248973	-0.175355	-1.51253	1.01874	-1.34601	0.319192	-0.0412576	-1.34371	0.774078
690725	ISM	12	F	27.525	0.739271	04-12 Months	2.69489	1.25687	-0.725881	-1.79009	2.10456	1.28175	0.523995	-0.723492	-1.6045	1.83158
685030	ISM	14	M	28.4943	0.930606	14-24 Months	1.6491	1.06874	-0.297427	-2.13214	1.97293	1.11133	0.667408	-0.823915	-1.7997	1.30548
685019	ISM	14	M	33.4768	1.01386	14-24 Months	-0.756514	-0.168964	-0.955419	-0.561794	1.02081	0.478689	1.03642	-0.35701	-1.11075	0.624686
685018	ISM	14	M	35.5272	0.958723	14-24 Months	0.35521	0.457488	0.186153	-1.51058	1.04709	-0.334314	1.5415	0.60816	-1.49633	0.0119636
691558	ISM	20	M	35.7117	1.14149	14-24 Months	-0.0693179	0.268774	0.355047	0.0748908	0.172074	0.742755	2.1453	3.20075	-0.584684	-0.972558
691796	ISM	20	F	36.0932	1.04958	14-24 Months	-0.150734	-0.0988399	-0.647638	-0.480547	0.736978	0.979431	-0.751693	-0.739221	-0.288245	0.524052
691693	ISM	20	F	37.9098	0.890633	14-24 Months	0.694462	-1.04844	-0.108477	0.609965	-0.87398	0.772255	0.46892	3.38204	0.426044	-0.66655
691693	ISM	20	F	37.9098	0.809803	14-24 Months	1.17481	1.33607	0.911295	0.226844	-0.846216	0.982023	-0.462226	0.849002	1.2238	-0.878633
688607	ISM	24	M	35.5271	0.969283	14-24 Months	-0.188302	0.493791	1.02246	-0.434547	0.0883403	-1.29941	-0.319736	0.159393	0.624459	-0.453407
687556	ISM	24	M	35.8238	0.940985	14-24 Months	-0.326676	-0.134216	-0.0631193	-0.648105	0.462527	1.21259	0.0745117	0.519479	-0.0701184	-0.127955
615935	ISM	24	M	37.354	0.995075	14-24 Months	-1.67641	-1.72311	-1.12845	0.614048	-0.835989	-2.55789	-1.07916	-0.471554	0.514699	-0.355051
691595	ISM	26	F	37.354	0.900474	26-38 Months	-0.617668	-0.300289	0.781507	-0.0300311	-0.493288	0.930709	0.255064	0.676996	0.84022	-0.790027
684927	ISM	30	F	37.521	1.03075	26-38 Months	0.654324	-1.9455	-1.94434	1.0807	-1.10773	-0.378585	-1.08513	-0.959889	0.38387	-0.0647621
685079	ISM	32	M	35.5272	1.01183	26-38 Months	-2.03816	-0.356147	0.148114	0.00504006	-0.0603912	-1.68867	-0.585124	0.0268362	0.0746788	-0.131255
689836	ISM	32	M	37.8909	1.1626	26-38 Months	-0.113995	-1.03729	-1.19541	1.25888	-0.825974	-0.352734	-0.832137	-0.840256	0.987232	-0.387519
692705	ISM	32	F	38.1507	0.940555	26-38 Months	0.145603	0.568745	1.51172	-0.61387	0.000960356	-0.466262	0.587813	1.1454	0.634367	-0.938178
692971	ISM	32	M	38.1507	1.03514	26-38 Months	0.282174	-0.858515	-0.658293	-0.181125	-0.11449	0.568411	-0.438835	-0.555912	0.2444	0.166634
692656	ISM	38	M	35.5271	1.14512	26-38 Months	0.272357	0.821232	-0.230533	-0.845534	0.928102	0.00464801	0.0204361	-0.709024	0.398943	0.121285
49227	FMNH	46	M	34.2277	1.02855	46+ Months	0.469824	-1.19683	-0.54427	2.15566	-1.64269	2.12689	-1.57947	-0.244406	2.93573	-1.10677
687455	ISM	46	M	35.5271	0.995898	46+ Months	0.793061	-0.793694	-0.738423	1.20295	-0.597778	1.52729	-0.821887	-0.346513	1.29686	-0.490819
692897	ISM	46	M	35.5271	1.13857	46+ Months	-0.087737	-0.0223771	-0.438498	0.0492602	0.271841	-0.310076	0.279571	-0.684526	-0.0419544	0.171142
685884	ISM	46	F	35.8237	1.08387	46+ Months	-1.08712	-0.948592	-0.908427	0.879121	-0.556451	-1.02924	0.458921	1.07507	0.540385	-0.749329
692968	ISM	46	F	35.8237	1.0683	46+ Months	2.51972	-1.15874	-0.632786	2.2054	-1.35478	-0.607215	0.042958	-0.863664	-0.452808	2.99188
690047	ISM	46	M	36.687	1.20545	46+ Months	0.0805901	1.37129	0.460632	-0.404278	0.548892	-0.0861633	-0.418925	-1.72988	-0.342881	0.759233
156865	FMNH	46	F	37.1241	1.03673	46+ Months	-1.29099	-0.863296	-0.452208	0.858404	-0.349691	-0.222483	-0.309747	-0.396037	-0.200163	0.184026
691766	ISM	46	F	37.354	0.944211	46+ Months	1.4829	-1.1422	-0.830803	1.15633	-0.813331	0.461232	-0.95474	-0.581843	0.92682	-0.160785
693346	ISM	46	F	37.8909	1.05193	46+ Months	-1.35743	0.266869	0.0591593	0.146385	0.236737	-0.0128914	0.248552	-0.340045	-0.46714	0.230649
691252	ISM	46	M	37.8909	1.1424	46+ Months	0.54946	-0.491019	-0.230348	0.847323	-0.691075	1.60874	-0.613473	-0.624282	0.297404	-0.244533
691759	ISM	46	F	38.1507	1.09414	46+ Months	-0.354033	-0.393353	-1.0826	-0.319061	0.562446	0.738121	-1.12775	-1.06191	0.170791	-0.0322818
692665	ISM	46	M	46.937	1.12591	46+ Months	-0.34522	1.51034	1.32166	-0.83523	0.800993	-0.446651	0.186445	0.000593584	-0.626592	0.197666
167062	FMNH	122	M	36.4239	1.14221	46+ Months	1.04746	-0.489379	-0.776198	1.12031	-0.398439	-0.751678	0.873114	0.80753	0.304833	-0.526632
685274	ISM	122	M	37.8909	1.11591	46+ Months	-0.692792	0.684947	1.52885	0.402923	-0.244742	0.0408669	-0.642447	-0.572942	0.411601	-0.0686016
